# Supplementary material for: PI3K/Akt1 Pathway Suppression by Quercetin–Doxorubicin Combination in Osteosarcoma Cell Line (MG-63 Cells)
Source: Medicina (Kaunas). 2025 Jul 25;61(8):1347. doi: 10.3390/medicina61081347 (PMC12387616; doi:10.3390/medicina61081347)
Supplement: Supplementary file 1 [file medicina-61-01347-s001.zip]

Archive with 1 entries (1 files):
- medicina-3727522-supplementary.pdf
